# Supplementary material for: Patterns of Admixture and Population Structure in Native Populations of Northwest North America
Source: PLoS Genet. 2014 Aug 14;10(8):e1004530. doi: 10.1371/journal.pgen.1004530 (PMC4133047; doi:10.1371/journal.pgen.1004530)
Supplement: Table S2 — Matrix of pairwise genetic dissimilarities among populations estimated using pairwise F ST [67]. (TXT) [file pgen.1004530.s012.txt]

X	Maasai_(MKK)	Luhya_(LWK)	Mbuti	Bantu_(Kenya)	Biaka	Yoruba	Yoruba_(YRI)	San	Bantu_(S.Africa)	Mandenka	Bedouin	Druze	Palestinian	Mozabite	Caucasian_(CEU)	Adygei	Toscani_(TSI)	Tuscan	Italian	Sardinian	French	Basque	Russian	Orcadian	Makrani	Balochi	Brahui	Hazara	Pathan	Sindhi	Kalash	Burusho	Gujarati_(GIH)	Uygur	Xibo	Tu	Naxi	Lahu	Yi	Dai	Mongola	Tujia	Miao	Yakut	Han	Han_(N.China)	Han_(CHB)	Han_(CHD)	Daur
Maasai_(MKK)	--	0.01539593	0.07418983	0.01417804	0.04916090	0.02422734	0.02523704	0.08385747	0.02239715	0.02632788	0.07453367	0.08910833	0.07459525	0.06026608	0.09922955	0.09380835	0.09393279	0.09498331	0.09722492	0.10254455	0.09781066	0.10515340	0.09938908	0.10308864	0.07766407	0.08389682	0.08496336	0.09443537	0.08782982	0.08216119	0.11254285	0.09112653	0.09151906	0.09372039	0.12739487	0.12583795	0.13516662	0.14331106	0.13465356	0.13805222	0.12703645	0.13660178	0.13914490	0.13170698	0.13994429	0.13363343	0.14186601	0.14222954	0.13253657
Luhya_(LWK)	0.01539593	--	0.06473075	0.00217008	0.03487795	0.00720529	0.00736814	0.08123619	0.00669703	0.01328548	0.11735822	0.13297925	0.11687951	0.09675654	0.14066622	0.13789906	0.13655374	0.14171953	0.14330188	0.14777372	0.14209533	0.15007261	0.14243687	0.14795823	0.11661699	0.12421220	0.12526455	0.13341821	0.12875944	0.12123882	0.15264412	0.13098687	0.12810831	0.13410658	0.16374059	0.16167855	0.17058771	0.17857716	0.16983586	0.17284627	0.16323769	0.17156733	0.17420312	0.16729332	0.17354441	0.16914794	0.17341668	0.17405656	0.16856983
Mbuti	0.07418983	0.06473075	--	0.07269692	0.05539822	0.07611116	0.07267560	0.09497118	0.06714667	0.08075172	0.17120586	0.18676409	0.17053034	0.15665698	0.19105139	0.19662176	0.18736309	0.21113617	0.20647564	0.20481011	0.19733280	0.20750693	0.19783023	0.20847364	0.17145288	0.17912876	0.18024177	0.18911724	0.18406052	0.17600553	0.21169232	0.18580256	0.17847195	0.19763539	0.23155120	0.22833510	0.24106281	0.25018298	0.23794284	0.24150882	0.22976020	0.23965716	0.24292865	0.22688366	0.23270900	0.23694298	0.22657701	0.22815831	0.23751546
Bantu_(Kenya)	0.01417804	0.00217008	0.07269692	--	0.03889714	0.00880634	0.00917184	0.08835209	0.00808759	0.01496500	0.11075198	0.12695350	0.11027254	0.09129414	0.13603415	0.13184862	0.13167981	0.13706051	0.13791077	0.14305433	0.13610804	0.14534576	0.13640272	0.14288222	0.10927144	0.11669643	0.11823656	0.12685537	0.12140999	0.11400519	0.14963018	0.12442930	0.12330236	0.12836506	0.16312986	0.16077247	0.17131038	0.18121626	0.17068311	0.17443215	0.16237296	0.17254332	0.17591337	0.16707432	0.17548411	0.16969683	0.17447475	0.17550611	0.16878099
Biaka	0.04916090	0.03487795	0.05539822	0.03889714	--	0.03972529	0.03834364	0.07508408	0.03198230	0.04519639	0.15045019	0.16621719	0.14956178	0.13263960	0.17122329	0.17418817	0.16753299	0.18354627	0.18185827	0.18314806	0.17596410	0.18555190	0.17651523	0.18517000	0.15016510	0.15791446	0.15897771	0.16762038	0.16265006	0.15452580	0.18905827	0.16442822	0.15848004	0.17278408	0.20431564	0.20188749	0.21232428	0.22112215	0.21070716	0.21413113	0.20379214	0.21255663	0.21549434	0.20391610	0.21023883	0.21004380	0.20629989	0.20759731	0.21008609
Yoruba	0.02422734	0.00720529	0.07611116	0.00880634	0.03972529	--	0.00020069	0.09244905	0.00785609	0.00888710	0.12484534	0.14113882	0.12426942	0.10341824	0.14883889	0.14702485	0.14475114	0.15288609	0.15348587	0.15732164	0.15055498	0.15960850	0.15087882	0.15782250	0.12361114	0.13155378	0.13279763	0.14122179	0.13625766	0.12844359	0.16275483	0.13871297	0.13558849	0.14355462	0.17542083	0.17329463	0.18320365	0.19223453	0.18222975	0.18552325	0.17491525	0.18413638	0.18704934	0.17869528	0.18559164	0.18143872	0.18440218	0.18536855	0.18077019
Yoruba_(YRI)	0.02523704	0.00736814	0.07267560	0.00917184	0.03834364	0.00020069	--	0.08900913	0.00808378	0.00871359	0.13004134	0.14592342	0.12952874	0.10731953	0.15289342	0.15107271	0.14902576	0.15517273	0.15647604	0.16076753	0.15513332	0.16297825	0.15535188	0.16105491	0.12907134	0.13691798	0.13797125	0.14582531	0.14151270	0.13375431	0.16488254	0.14357019	0.13991564	0.14693624	0.17544908	0.17344480	0.18218570	0.19020315	0.18142106	0.18423942	0.17496507	0.18322675	0.18568682	0.17868660	0.18421828	0.18074344	0.18320460	0.18397474	0.18016491
San	0.08385747	0.08123619	0.09497118	0.08835209	0.07508408	0.09244905	0.08900913	--	0.07098847	0.09544135	0.17162638	0.18720930	0.17124085	0.15800972	0.19326197	0.19518262	0.18954257	0.20967331	0.20442236	0.20467758	0.19659655	0.20683370	0.19703473	0.20676267	0.17047221	0.17763858	0.17937938	0.18818833	0.18259367	0.17490788	0.21270263	0.18546976	0.18151578	0.19601768	0.23484854	0.23111003	0.24589186	0.25691878	0.24202324	0.24652471	0.23302456	0.24410095	0.24820486	0.23014137	0.23756974	0.24143657	0.23266445	0.23397917	0.24169105
Bantu_(S.Africa)	0.02239715	0.00669703	0.06714667	0.00808759	0.03198230	0.00785609	0.00808378	0.07098847	--	0.01449734	0.12202705	0.13834987	0.12155369	0.10164401	0.14706679	0.14337097	0.14294109	0.14971369	0.15005234	0.15512481	0.14744092	0.15689989	0.14765811	0.15455188	0.11912527	0.12705957	0.12868562	0.13760895	0.13213868	0.12415911	0.16119540	0.13522595	0.13371397	0.13951797	0.17515483	0.17255667	0.18391619	0.19428944	0.18295612	0.18681171	0.17463477	0.18471775	0.18816347	0.17842713	0.18667079	0.18211755	0.18507614	0.18613411	0.18142289
Mandenka	0.02632788	0.01328548	0.08075172	0.01496500	0.04519639	0.00888710	0.00871359	0.09544135	0.01449734	--	0.12298065	0.13907588	0.12233834	0.10124489	0.14654534	0.14502395	0.14236301	0.15065676	0.15110214	0.15491320	0.14825245	0.15712875	0.14868221	0.15549885	0.12206075	0.12985351	0.13100660	0.13963979	0.13442155	0.12683517	0.16096415	0.13701745	0.13379459	0.14199633	0.17403558	0.17189587	0.18199087	0.19073643	0.18089457	0.18433945	0.17350318	0.18297033	0.18569770	0.17716571	0.18442366	0.18010040	0.18313748	0.18411538	0.17937079
Bedouin	0.07453367	0.11735822	0.17120586	0.11075198	0.15045019	0.12484534	0.13004134	0.17162638	0.12202705	0.12298065	--	0.01233468	0.00763940	0.02281946	0.02190503	0.01666219	0.01393105	0.01259403	0.01503281	0.02088238	0.01859665	0.02537858	0.02571697	0.02464391	0.01926594	0.02094697	0.02238704	0.04124268	0.02349573	0.02532985	0.04991565	0.03147387	0.03844460	0.03996493	0.09256330	0.09198996	0.10396857	0.11356049	0.10370831	0.10807266	0.09179834	0.10626679	0.10875193	0.09445549	0.11112705	0.10152857	0.11311827	0.11387637	0.09886546
Druze	0.08910833	0.13297925	0.18676409	0.12695350	0.16621719	0.14113882	0.14592342	0.18720930	0.13834987	0.13907588	0.01233468	--	0.00913489	0.02837968	0.01689055	0.01190281	0.00982868	0.00940877	0.01141671	0.01724624	0.01399314	0.02137418	0.02129345	0.02004885	0.01761876	0.01825715	0.01983139	0.03959313	0.01987258	0.02284926	0.04620035	0.02831221	0.03590941	0.03884638	0.09400437	0.09361716	0.10633785	0.11563949	0.10637064	0.11014873	0.09367656	0.10839174	0.11101271	0.09507669	0.11290872	0.10358618	0.11439133	0.11527167	0.10098558
Palestinian	0.07459525	0.11687951	0.17053034	0.11027254	0.14956178	0.12426942	0.12952874	0.17124085	0.12155369	0.12233834	0.00763940	0.00913489	--	0.02146111	0.01651045	0.01147602	0.00906081	0.00845452	0.01033753	0.01634330	0.01341838	0.02039862	0.02041898	0.01964531	0.01494450	0.01621471	0.01783968	0.03675414	0.01814140	0.02016960	0.04458692	0.02621758	0.03318509	0.03520252	0.08851439	0.08790942	0.10033502	0.10955032	0.09999037	0.10405075	0.08805968	0.10241570	0.10485000	0.09032944	0.10705218	0.09747781	0.10902948	0.10979372	0.09538678
Mozabite	0.06026608	0.09675654	0.15665698	0.09129414	0.13263960	0.10341824	0.10731953	0.15800972	0.10164401	0.10124489	0.02281946	0.02837968	0.02146111	--	0.03312454	0.03281386	0.02675787	0.02661402	0.02785995	0.03143636	0.03000321	0.03645963	0.03705172	0.03668194	0.03288526	0.03534536	0.03714699	0.05217210	0.03768130	0.03802657	0.06484486	0.04484008	0.05072109	0.05059919	0.09999161	0.09941754	0.11132539	0.12111103	0.11111604	0.11514775	0.09947175	0.11319149	0.11612189	0.10267644	0.11878303	0.10889425	0.12031380	0.12124724	0.10645968
Caucasian_(CEU)	0.09922955	0.14066622	0.19105139	0.13603415	0.17122329	0.14883889	0.15289342	0.19326197	0.14706679	0.14654534	0.02190503	0.01689055	0.01651045	0.03312454	--	0.01048888	0.00365632	0.00439515	0.00355974	0.01239902	0.00068593	0.00836444	0.00465478	0.00338880	0.02133690	0.02074380	0.02243194	0.03694607	0.01867549	0.02342800	0.04339759	0.02670033	0.03504560	0.03541484	0.09103457	0.09093766	0.10382857	0.11330897	0.10353637	0.10784163	0.09007581	0.10560802	0.10812762	0.08903542	0.10863053	0.10070583	0.10972903	0.11058867	0.09779812
Adygei	0.09380835	0.13789906	0.19662176	0.13184862	0.17418817	0.14702485	0.15107271	0.19518262	0.14337097	0.14502395	0.01666219	0.01190281	0.01147602	0.03281386	0.01048888	--	0.00791345	0.00754090	0.00912359	0.01919217	0.00933866	0.01830454	0.01176437	0.01344799	0.01159655	0.01114076	0.01339694	0.02830027	0.01095153	0.01437659	0.03762442	0.01809654	0.02641345	0.02751328	0.08194804	0.08196116	0.09559465	0.10647352	0.09535237	0.09988133	0.08124517	0.09768127	0.10078197	0.08276694	0.10224294	0.09200677	0.10261927	0.10387305	0.08899399
Toscani_(TSI)	0.09393279	0.13655374	0.18736309	0.13167981	0.16753299	0.14475114	0.14902576	0.18954257	0.14294109	0.14236301	0.01393105	0.00982868	0.00906081	0.02675787	0.00365632	0.00791345	--	0.00115260	0.00120954	0.00689315	0.00198336	0.00854684	0.00917962	0.00730587	0.01835825	0.01820838	0.01979452	0.03701439	0.01795737	0.02196563	0.04321175	0.02635830	0.03434311	0.03576576	0.09144828	0.09130620	0.10420489	0.11338064	0.10370030	0.10787030	0.09075537	0.10588656	0.10848886	0.09059719	0.10902461	0.10080837	0.11024456	0.11103177	0.09819406
Tuscan	0.09498331	0.14171953	0.21113617	0.13706051	0.18354627	0.15288609	0.15517273	0.20967331	0.14971369	0.15065676	0.01259403	0.00940877	0.00845452	0.02661402	0.00439515	0.00754090	0.00115260	--	0.00173353	0.00803827	0.00234166	0.00938662	0.00940537	0.00831840	0.01615985	0.01585322	0.01838421	0.03623807	0.01630379	0.02022848	0.04565554	0.02584926	0.03439937	0.03523810	0.09593939	0.09552013	0.11016680	0.12189491	0.10991986	0.11526242	0.09531988	0.11220246	0.11579927	0.09644298	0.11697182	0.10708630	0.11628717	0.11765636	0.10391014
Italian	0.09722492	0.14330188	0.20647564	0.13791077	0.18185827	0.15348587	0.15647604	0.20442236	0.15005234	0.15110214	0.01503281	0.01141671	0.01033753	0.02785995	0.00355974	0.00912359	0.00120954	0.00173353	--	0.00717211	0.00152731	0.00817933	0.00900318	0.00704970	0.01900918	0.01869414	0.02085328	0.03776645	0.01845466	0.02252095	0.04616719	0.02762733	0.03624709	0.03672606	0.09606473	0.09587731	0.10981519	0.12066099	0.10964935	0.11446505	0.09570630	0.11190138	0.11509729	0.09614894	0.11658264	0.10663385	0.11656210	0.11782497	0.10365816
Sardinian	0.10254455	0.14777372	0.20481011	0.14305433	0.18314806	0.15732164	0.16076753	0.20467758	0.15512481	0.15491320	0.02088238	0.01724624	0.01634330	0.03143636	0.01239902	0.01919217	0.00689315	0.00803827	0.00717211	--	0.00915224	0.01321651	0.01998826	0.01633676	0.03044577	0.03093248	0.03251340	0.04946469	0.03132619	0.03519302	0.05811317	0.04023866	0.04808662	0.04891990	0.10591414	0.10551073	0.11876549	0.12831859	0.11867323	0.12260769	0.10507557	0.12050543	0.12354990	0.10544946	0.12464911	0.11565148	0.12512274	0.12623255	0.11294535
French	0.09781066	0.14209533	0.19733280	0.13610804	0.17596410	0.15055498	0.15513332	0.19659655	0.14744092	0.14825245	0.01859665	0.01399314	0.01341838	0.03000321	0.00068593	0.00933866	0.00198336	0.00234166	0.00152731	0.00915224	--	0.00688464	0.00527151	0.00388805	0.01964576	0.01938667	0.02107583	0.03634540	0.01792269	0.02231084	0.04427871	0.02620109	0.03490434	0.03494108	0.09186445	0.09194105	0.10518391	0.11531099	0.10506025	0.10958854	0.09129833	0.10706562	0.11001068	0.09137878	0.11170774	0.10213390	0.11269294	0.11383476	0.09899063
Basque	0.10515340	0.15007261	0.20750693	0.14534576	0.18555190	0.15960850	0.16297825	0.20683370	0.15689989	0.15712875	0.02537858	0.02137418	0.02039862	0.03645963	0.00836444	0.01830454	0.00854684	0.00938662	0.00817933	0.01321651	0.00688464	--	0.01443766	0.01212688	0.02910976	0.02907679	0.03075259	0.04624097	0.02798185	0.03233919	0.05434276	0.03657999	0.04473460	0.04536555	0.10279384	0.10261284	0.11602488	0.12660923	0.11569279	0.12038915	0.10187220	0.11769803	0.12090773	0.10186199	0.12207737	0.11272556	0.12235608	0.12362041	0.11010435
Russian	0.09938908	0.14243687	0.19783023	0.13640272	0.17651523	0.15087882	0.15535188	0.19703473	0.14765811	0.14868221	0.02571697	0.02129345	0.02041898	0.03705172	0.00465478	0.01176437	0.00917962	0.00940537	0.00900318	0.01998826	0.00527151	0.01443766	--	0.00748357	0.02057355	0.01956903	0.02156060	0.02919099	0.01638625	0.02080589	0.04241127	0.02288883	0.03138342	0.02793864	0.07930321	0.07986503	0.09289928	0.10419375	0.09273392	0.09797921	0.07838793	0.09477906	0.09789958	0.07728601	0.09917637	0.08971099	0.09983584	0.10123027	0.08577456
Orcadian	0.10308864	0.14795823	0.20847364	0.14288222	0.18517000	0.15782250	0.16105491	0.20676267	0.15455188	0.15549885	0.02464391	0.02004885	0.01964531	0.03668194	0.00338880	0.01344799	0.00730587	0.00831840	0.00704970	0.01633676	0.00388805	0.01212688	0.00748357	--	0.02312250	0.02252447	0.02494608	0.03944569	0.02077002	0.02545795	0.04728907	0.02909131	0.03793996	0.03825550	0.09695985	0.09644190	0.11044929	0.12143449	0.11042584	0.11504201	0.09546266	0.11240978	0.11532895	0.09529003	0.11699978	0.10695829	0.11696988	0.11829836	0.10399557
Makrani	0.07766407	0.11661699	0.17145288	0.10927144	0.15016510	0.12361114	0.12907134	0.17047221	0.11912527	0.12206075	0.01926594	0.01761876	0.01494450	0.03288526	0.02133690	0.01159655	0.01835825	0.01615985	0.01900918	0.03044577	0.01964576	0.02910976	0.02057355	0.02312250	--	0.00111815	0.00304408	0.02445305	0.00520729	0.00451824	0.03223008	0.01206652	0.01505405	0.02350580	0.07389165	0.07287157	0.08493336	0.09470091	0.08481101	0.08889558	0.07320210	0.08729762	0.09030040	0.07713687	0.09307529	0.08298893	0.09463877	0.09548135	0.08042999
Balochi	0.08389682	0.12421220	0.17912876	0.11669643	0.15791446	0.13155378	0.13691798	0.17763858	0.12705957	0.12985351	0.02094697	0.01825715	0.01621471	0.03534536	0.02074380	0.01114076	0.01820838	0.01585322	0.01869414	0.03093248	0.01938667	0.02907679	0.01956903	0.02252447	0.00111815	--	0.00195720	0.02271334	0.00324425	0.00310852	0.03082591	0.01020506	0.01267222	0.02129369	0.07127018	0.07034962	0.08241952	0.09246237	0.08225775	0.08635558	0.07068311	0.08491554	0.08770185	0.07445241	0.09045594	0.08021273	0.09192662	0.09275974	0.07806265
Brahui	0.08496336	0.12526455	0.18024177	0.11823656	0.15897771	0.13279763	0.13797125	0.17937938	0.12868562	0.13100660	0.02238704	0.01983139	0.01783968	0.03714699	0.02243194	0.01339694	0.01979452	0.01838421	0.02085328	0.03251340	0.02107583	0.03075259	0.02156060	0.02494608	0.00304408	0.00195720	--	0.02532046	0.00581279	0.00536042	0.03294428	0.01274730	0.01526114	0.02463223	0.07499036	0.07393153	0.08607594	0.09625159	0.08571011	0.09007116	0.07449570	0.08840635	0.09129010	0.07754642	0.09350815	0.08360045	0.09476067	0.09562374	0.08136353
Hazara	0.09443537	0.13341821	0.18911724	0.12685537	0.16762038	0.14122179	0.14582531	0.18818833	0.13760895	0.13963979	0.04124268	0.03959313	0.03675414	0.05217210	0.03694607	0.02830027	0.03701439	0.03623807	0.03776645	0.04946469	0.03634540	0.04624097	0.02919099	0.03944569	0.02445305	0.02271334	0.02532046	--	0.01805683	0.01913912	0.04594077	0.01707335	0.02226338	0.00311178	0.02289183	0.02364995	0.03343972	0.04747908	0.03253759	0.04056142	0.02134213	0.03397213	0.03755500	0.02864350	0.03743800	0.02926926	0.03653776	0.03826926	0.02629531
Pathan	0.08782982	0.12875944	0.18406052	0.12140999	0.16265006	0.13625766	0.14151270	0.18259367	0.13213868	0.13442155	0.02349573	0.01987258	0.01814140	0.03768130	0.01867549	0.01095153	0.01795737	0.01630379	0.01845466	0.03132619	0.01792269	0.02798185	0.01638625	0.02077002	0.00520729	0.00324425	0.00581279	0.01805683	--	0.00196254	0.02824830	0.00611315	0.00787758	0.01665635	0.06471743	0.06393582	0.07593171	0.08616321	0.07541194	0.08005610	0.06390738	0.07803983	0.08105021	0.06757416	0.08320457	0.07326385	0.08425244	0.08512177	0.07126439
Sindhi	0.08216119	0.12123882	0.17600553	0.11400519	0.15452580	0.12844359	0.13375431	0.17490788	0.12415911	0.12683517	0.02532985	0.02284926	0.02016960	0.03802657	0.02342800	0.01437659	0.02196563	0.02022848	0.02252095	0.03519302	0.02231084	0.03233919	0.02080589	0.02545795	0.00451824	0.00310852	0.00536042	0.01913912	0.00196254	--	0.02961860	0.00729868	0.00641201	0.01767896	0.06410943	0.06321111	0.07456358	0.08464267	0.07418422	0.07813393	0.06328277	0.07677276	0.07978867	0.06786236	0.08197972	0.07240936	0.08332739	0.08413477	0.07040951
Kalash	0.11254285	0.15264412	0.21169232	0.14963018	0.18905827	0.16275483	0.16488254	0.21270263	0.16119540	0.16096415	0.04991565	0.04620035	0.04458692	0.06484486	0.04339759	0.03762442	0.04321175	0.04565554	0.04616719	0.05811317	0.04427871	0.05434276	0.04241127	0.04728907	0.03223008	0.03082591	0.03294428	0.04594077	0.02824830	0.02961860	--	0.03257965	0.03558862	0.04599558	0.09592751	0.09494412	0.10724279	0.11803411	0.10646051	0.11129982	0.09445521	0.10913404	0.11182962	0.09643713	0.11196262	0.10403655	0.11169057	0.11297162	0.10259186
Burusho	0.09112653	0.13098687	0.18580256	0.12442930	0.16442822	0.13871297	0.14357019	0.18546976	0.13522595	0.13701745	0.03147387	0.02831221	0.02621758	0.04484008	0.02670033	0.01809654	0.02635830	0.02584926	0.02762733	0.04023866	0.02620109	0.03657999	0.02288883	0.02909131	0.01206652	0.01020506	0.01274730	0.01707335	0.00611315	0.00729868	0.03257965	--	0.01083428	0.01569743	0.05685777	0.05558473	0.06655258	0.07808388	0.06629816	0.07205290	0.05614158	0.06892318	0.07229262	0.06067464	0.07322694	0.06459340	0.07384360	0.07502296	0.06343126
Gujarati_(GIH)	0.09151906	0.12810831	0.17847195	0.12330236	0.15848004	0.13558849	0.13991564	0.18151578	0.13371397	0.13379459	0.03844460	0.03590941	0.03318509	0.05072109	0.03504560	0.02641345	0.03434311	0.03439937	0.03624709	0.04808662	0.03490434	0.04473460	0.03138342	0.03793996	0.01505405	0.01267222	0.01526114	0.02226338	0.00787758	0.00641201	0.03558862	0.01083428	--	0.02150399	0.06081831	0.05974256	0.06966986	0.07952222	0.06914337	0.07275556	0.06012972	0.07169249	0.07433580	0.06468601	0.07430648	0.06781541	0.07557171	0.07600440	0.06687021
Uygur	0.09372039	0.13410658	0.19763539	0.12836506	0.17278408	0.14355462	0.14693624	0.19601768	0.13951797	0.14199633	0.03996493	0.03884638	0.03520252	0.05059919	0.03541484	0.02751328	0.03576576	0.03523810	0.03672606	0.04891990	0.03494108	0.04536555	0.02793864	0.03825550	0.02350580	0.02129369	0.02463223	0.00311178	0.01665635	0.01767896	0.04599558	0.01569743	0.02150399	--	0.01971600	0.02073228	0.03103889	0.04602985	0.03031620	0.03791071	0.01896782	0.03090786	0.03537951	0.02754636	0.03466297	0.02697375	0.03334766	0.03503462	0.02442241
Xibo	0.12739487	0.16374059	0.23155120	0.16312986	0.20431564	0.17542083	0.17544908	0.23484854	0.17515483	0.17403558	0.09256330	0.09400437	0.08851439	0.09999161	0.09103457	0.08194804	0.09144828	0.09593939	0.09606473	0.10591414	0.09186445	0.10279384	0.07930321	0.09695985	0.07389165	0.07127018	0.07499036	0.02289183	0.06471743	0.06410943	0.09592751	0.05685777	0.06081831	0.01971600	--	0.00271181	0.00980148	0.02743101	0.00767251	0.01744595	0.00067036	0.00564939	0.01134054	0.01831491	0.00676764	0.00320421	0.00458722	0.00639354	0.00349962
Tu	0.12583795	0.16167855	0.22833510	0.16077247	0.20188749	0.17329463	0.17344480	0.23111003	0.17255667	0.17189587	0.09198996	0.09361716	0.08790942	0.09941754	0.09093766	0.08196116	0.09130620	0.09552013	0.09587731	0.10551073	0.09194105	0.10261284	0.07986503	0.09644190	0.07287157	0.07034962	0.07393153	0.02364995	0.06393582	0.06321111	0.09494412	0.05558473	0.05974256	0.02073228	0.00271181	--	0.00647187	0.02518048	0.00420156	0.01580679	0.00288250	0.00427032	0.00939865	0.02332109	0.00577666	0.00226392	0.00391865	0.00567993	0.00727016
Naxi	0.13516662	0.17058771	0.24106281	0.17131038	0.21232428	0.18320365	0.18218570	0.24589186	0.18391619	0.18199087	0.10396857	0.10633785	0.10033502	0.11132539	0.10382857	0.09559465	0.10420489	0.11016680	0.10981519	0.11876549	0.10518391	0.11602488	0.09289928	0.11044929	0.08493336	0.08241952	0.08607594	0.03343972	0.07593171	0.07456358	0.10724279	0.06655258	0.06966986	0.03103889	0.00980148	0.00647187	--	0.02682711	0.00527139	0.01892363	0.01003572	0.00822949	0.01333495	0.03222743	0.00963194	0.00771435	0.00809074	0.00945898	0.01452097
Lahu	0.14331106	0.17857716	0.25018298	0.18121626	0.22112215	0.19223453	0.19020315	0.25691878	0.19428944	0.19073643	0.11356049	0.11563949	0.10955032	0.12111103	0.11330897	0.10647352	0.11338064	0.12189491	0.12066099	0.12831859	0.11531099	0.12660923	0.10419375	0.12143449	0.09470091	0.09246237	0.09625159	0.04747908	0.08616321	0.08464267	0.11803411	0.07808388	0.07952222	0.04602985	0.02743101	0.02518048	0.02682711	--	0.02428695	0.02243570	0.02807406	0.02133862	0.02400446	0.05049622	0.02131853	0.02426507	0.02229756	0.02135607	0.03297305
Yi	0.13465356	0.16983586	0.23794284	0.17068311	0.21070716	0.18222975	0.18142106	0.24202324	0.18295612	0.18089457	0.10370831	0.10637064	0.09999037	0.11111604	0.10353637	0.09535237	0.10370030	0.10991986	0.10964935	0.11867323	0.10506025	0.11569279	0.09273392	0.11042584	0.08481101	0.08225775	0.08571011	0.03253759	0.07541194	0.07418422	0.10646051	0.06629816	0.06914337	0.03031620	0.00767251	0.00420156	0.00527139	0.02428695	--	0.01590529	0.00813336	0.00601179	0.00991753	0.03054251	0.00724597	0.00495777	0.00574199	0.00704607	0.01228359
Dai	0.13805222	0.17284627	0.24150882	0.17443215	0.21413113	0.18552325	0.18423942	0.24652471	0.18681171	0.18433945	0.10807266	0.11014873	0.10405075	0.11514775	0.10784163	0.09988133	0.10787030	0.11526242	0.11446505	0.12260769	0.10958854	0.12038915	0.09797921	0.11504201	0.08889558	0.08635558	0.09007116	0.04056142	0.08005610	0.07813393	0.11129982	0.07205290	0.07275556	0.03791071	0.01744595	0.01580679	0.01892363	0.02243570	0.01590529	--	0.01749314	0.00817825	0.00975358	0.04268383	0.00689904	0.01294334	0.01024510	0.00748092	0.02321727
Mongola	0.12703645	0.16323769	0.22976020	0.16237296	0.20379214	0.17491525	0.17496507	0.23302456	0.17463477	0.17350318	0.09179834	0.09367656	0.08805968	0.09947175	0.09007581	0.08124517	0.09075537	0.09531988	0.09570630	0.10507557	0.09129833	0.10187220	0.07838793	0.09546266	0.07320210	0.07068311	0.07449570	0.02134213	0.06390738	0.06328277	0.09445521	0.05614158	0.06012972	0.01896782	0.00067036	0.00288250	0.01003572	0.02807406	0.00813336	0.01749314	--	0.00617968	0.01165906	0.01601395	0.00724601	0.00349414	0.00521448	0.00715610	0.00233737
Tujia	0.13660178	0.17156733	0.23965716	0.17254332	0.21255663	0.18413638	0.18322675	0.24410095	0.18471775	0.18297033	0.10626679	0.10839174	0.10241570	0.11319149	0.10560802	0.09768127	0.10588656	0.11220246	0.11190138	0.12050543	0.10706562	0.11769803	0.09477906	0.11240978	0.08729762	0.08491554	0.08840635	0.03397213	0.07803983	0.07677276	0.10913404	0.06892318	0.07169249	0.03090786	0.00564939	0.00427032	0.00822949	0.02133862	0.00601179	0.00817825	0.00617968	--	0.00382650	0.03179354	0.00102438	0.00196120	0.00108556	0.00088195	0.01093352
Miao	0.13914490	0.17420312	0.24292865	0.17591337	0.21549434	0.18704934	0.18568682	0.24820486	0.18816347	0.18569770	0.10875193	0.11101271	0.10485000	0.11612189	0.10812762	0.10078197	0.10848886	0.11579927	0.11509729	0.12354990	0.11001068	0.12090773	0.09789958	0.11532895	0.09030040	0.08770185	0.09129010	0.03755500	0.08105021	0.07978867	0.11182962	0.07229262	0.07433580	0.03537951	0.01134054	0.00939865	0.01333495	0.02400446	0.00991753	0.00975358	0.01165906	0.00382650	--	0.03672587	0.00509696	0.00737199	0.00577586	0.00519834	0.01594856
Yakut	0.13170698	0.16729332	0.22688366	0.16707432	0.20391610	0.17869528	0.17868660	0.23014137	0.17842713	0.17716571	0.09445549	0.09507669	0.09032944	0.10267644	0.08903542	0.08276694	0.09059719	0.09644298	0.09614894	0.10544946	0.09137878	0.10186199	0.07728601	0.09529003	0.07713687	0.07445241	0.07754642	0.02864350	0.06757416	0.06786236	0.09643713	0.06067464	0.06468601	0.02754636	0.01831491	0.02332109	0.03222743	0.05049622	0.03054251	0.04268383	0.01601395	0.03179354	0.03672587	--	0.03319902	0.02725297	0.03012895	0.03293488	0.01722984
Han	0.13994429	0.17354441	0.23270900	0.17548411	0.21023883	0.18559164	0.18421828	0.23756974	0.18667079	0.18442366	0.11112705	0.11290872	0.10705218	0.11878303	0.10863053	0.10224294	0.10902461	0.11697182	0.11658264	0.12464911	0.11170774	0.12207737	0.09917637	0.11699978	0.09307529	0.09045594	0.09350815	0.03743800	0.08320457	0.08197972	0.11196262	0.07322694	0.07430648	0.03466297	0.00676764	0.00577666	0.00963194	0.02131853	0.00724597	0.00689904	0.00724601	0.00102438	0.00509696	0.03319902	--	0.00281276	0.00082426	0.00009688	0.01165302
Han_(N.China)	0.13363343	0.16914794	0.23694298	0.16969683	0.21004380	0.18143872	0.18074344	0.24143657	0.18211755	0.18010040	0.10152857	0.10358618	0.09747781	0.10889425	0.10070583	0.09200677	0.10080837	0.10708630	0.10663385	0.11565148	0.10213390	0.11272556	0.08971099	0.10695829	0.08298893	0.08021273	0.08360045	0.02926926	0.07326385	0.07240936	0.10403655	0.06459340	0.06781541	0.02697375	0.00320421	0.00226392	0.00771435	0.02426507	0.00495777	0.01294334	0.00349414	0.00196120	0.00737199	0.02725297	0.00281276	--	0.00114186	0.00244078	0.00818463
Han_(CHB)	0.14186601	0.17341668	0.22657701	0.17447475	0.20629989	0.18440218	0.18320460	0.23266445	0.18507614	0.18313748	0.11311827	0.11439133	0.10902948	0.12031380	0.10972903	0.10261927	0.11024456	0.11628717	0.11656210	0.12512274	0.11269294	0.12235608	0.09983584	0.11696988	0.09463877	0.09192662	0.09476067	0.03653776	0.08425244	0.08332739	0.11169057	0.07384360	0.07557171	0.03334766	0.00458722	0.00391865	0.00809074	0.02229756	0.00574199	0.01024510	0.00521448	0.00108556	0.00577586	0.03012895	0.00082426	0.00114186	--	0.00050188	0.00897714
Han_(CHD)	0.14222954	0.17405656	0.22815831	0.17550611	0.20759731	0.18536855	0.18397474	0.23397917	0.18613411	0.18411538	0.11387637	0.11527167	0.10979372	0.12124724	0.11058867	0.10387305	0.11103177	0.11765636	0.11782497	0.12623255	0.11383476	0.12362041	0.10123027	0.11829836	0.09548135	0.09275974	0.09562374	0.03826926	0.08512177	0.08413477	0.11297162	0.07502296	0.07600440	0.03503462	0.00639354	0.00567993	0.00945898	0.02135607	0.00704607	0.00748092	0.00715610	0.00088195	0.00519834	0.03293488	0.00009688	0.00244078	0.00050188	--	0.01123848
Daur	0.13253657	0.16856983	0.23751546	0.16878099	0.21008609	0.18077019	0.18016491	0.24169105	0.18142289	0.17937079	0.09886546	0.10098558	0.09538678	0.10645968	0.09779812	0.08899399	0.09819406	0.10391014	0.10365816	0.11294535	0.09899063	0.11010435	0.08577456	0.10399557	0.08042999	0.07806265	0.08136353	0.02629531	0.07126439	0.07040951	0.10259186	0.06343126	0.06687021	0.02442241	0.00349962	0.00727016	0.01452097	0.03297305	0.01228359	0.02321727	0.00233737	0.01093352	0.01594856	0.01722984	0.01165302	0.00818463	0.00897714	0.01123848	--
Cambodian	0.12476915	0.16019772	0.22747159	0.15927511	0.20032831	0.17188032	0.17198615	0.23024154	0.17160266	0.17048292	0.09321363	0.09521263	0.08927181	0.10057969	0.09340993	0.08471731	0.09344025	0.09802265	0.09789798	0.10742187	0.09433287	0.10512941	0.08349135	0.09926286	0.07342045	0.07110470	0.07467102	0.03177580	0.06492550	0.06316100	0.09603672	0.05798968	0.05819501	0.02913910	0.01738612	0.01531759	0.01884561	0.02182898	0.01635203	0.00808157	0.01755924	0.01201759	0.01359771	0.03998568	0.01183715	0.01462492	0.01442594	0.01232289	0.02310324
Oroqen	0.13523120	0.17112133	0.23997273	0.17163743	0.21240703	0.18350407	0.18281178	0.24453395	0.18407747	0.18230032	0.10171359	0.10343139	0.09806753	0.10930164	0.09964243	0.09139620	0.10065400	0.10673303	0.10601100	0.11528376	0.10099952	0.11217135	0.08686407	0.10612203	0.08279453	0.08025036	0.08397086	0.02807970	0.07330260	0.07258797	0.10456676	0.06517258	0.06897245	0.02671048	0.00571675	0.01098211	0.01815538	0.03713063	0.01627303	0.02718167	0.00405016	0.01520251	0.02072471	0.01405787	0.01604354	0.01168309	0.01342339	0.01575370	0.00341321
She	0.14210724	0.17710621	0.24684757	0.17952373	0.21890829	0.19040051	0.18844212	0.25217558	0.19222966	0.18901331	0.11252846	0.11488224	0.10856259	0.11967005	0.11192839	0.10476435	0.11216725	0.12022300	0.11948283	0.12709253	0.11400540	0.12458882	0.10210214	0.11970856	0.09399072	0.09182690	0.09500731	0.04191379	0.08492611	0.08377934	0.11611919	0.07611562	0.07787721	0.03926131	0.01530769	0.01371750	0.01777854	0.02964899	0.01535669	0.01427011	0.01544935	0.00867915	0.01217678	0.04083304	0.00767503	0.01127596	0.00859923	0.00778950	0.02058086
Hezhen	0.13532516	0.17091926	0.23998474	0.17186545	0.21222957	0.18343699	0.18262464	0.24489657	0.18425416	0.18200208	0.10262964	0.10490907	0.09885644	0.10998347	0.10129758	0.09290373	0.10189341	0.10812385	0.10755965	0.11687784	0.10291932	0.11389044	0.08944719	0.10764151	0.08396113	0.08133741	0.08497596	0.02929753	0.07431679	0.07370615	0.10538862	0.06599769	0.06945947	0.02698727	0.00498050	0.00893386	0.01578952	0.03383796	0.01347783	0.02412344	0.00420619	0.01162443	0.01680936	0.01913130	0.01252885	0.00867150	0.00970280	0.01202171	0.00483769
Japanese	0.14018775	0.17400986	0.23479468	0.17600818	0.21181724	0.18631829	0.18482137	0.23932172	0.18740621	0.18498647	0.11098172	0.11286570	0.10698064	0.11833511	0.10862087	0.10205622	0.10890150	0.11736618	0.11691075	0.12454867	0.11158157	0.12190359	0.09893992	0.11687039	0.09297355	0.09030914	0.09336436	0.03709390	0.08307071	0.08176717	0.11234260	0.07332831	0.07461455	0.03468291	0.00723276	0.00962102	0.01484765	0.03060795	0.01278387	0.01890225	0.00789053	0.00883285	0.01391062	0.02968013	0.00830168	0.00717776	0.00686549	0.00813695	0.01049225
Japanese_(JPT)	0.14321558	0.17501498	0.22924731	0.17655584	0.20878536	0.18643706	0.18485094	0.23541981	0.18731898	0.18510957	0.11486753	0.11632454	0.11081793	0.12208253	0.11131712	0.10465423	0.11183483	0.11868299	0.11880986	0.12714746	0.11477427	0.12445135	0.10159579	0.11905977	0.09652926	0.09367438	0.09660880	0.03873867	0.08618851	0.08493099	0.11386119	0.07590020	0.07682909	0.03608557	0.00782149	0.01002572	0.01518831	0.03023240	0.01307118	0.01919366	0.00856740	0.00909112	0.01417755	0.03015511	0.00852747	0.00762315	0.00697167	0.00816367	0.01097382
Papuan	0.18786003	0.21945526	0.29793508	0.23939270	0.26728986	0.24265454	0.22866508	0.31330642	0.25399874	0.24097832	0.17154372	0.17528441	0.16740457	0.18111934	0.16916865	0.17808983	0.16872486	0.19968613	0.19286109	0.19120757	0.17937288	0.19021001	0.17426070	0.19055764	0.16076790	0.15979089	0.16207725	0.14709310	0.15617173	0.15220682	0.18501865	0.15259326	0.13882556	0.15584009	0.17336266	0.16988252	0.18015080	0.18985970	0.17547530	0.17956769	0.17212013	0.17885050	0.18135406	0.17165046	0.16846178	0.17687297	0.16096210	0.16212542	0.17820578
Melanesian	0.17040056	0.20327227	0.27819979	0.21557045	0.24764306	0.22174873	0.21347729	0.29208533	0.22949915	0.22024736	0.14889041	0.15224264	0.14498327	0.15678818	0.14880626	0.15060497	0.14810434	0.17024201	0.16387366	0.16644798	0.15457927	0.16529547	0.14825257	0.16318075	0.13530761	0.13371278	0.13634045	0.11605607	0.12992827	0.12651889	0.15982655	0.12620221	0.11802857	0.12108102	0.13475810	0.13200885	0.14150031	0.15072270	0.13720750	0.13860938	0.13419485	0.13832345	0.14047816	0.13885951	0.13184213	0.13676743	0.12849275	0.12872484	0.14000668
Tsimshian	0.12299800	0.16143087	0.21830522	0.15883095	0.19630290	0.17168408	0.17334841	0.22001429	0.17008811	0.16971318	0.07078179	0.06945331	0.06616478	0.08073160	0.05738047	0.05738951	0.06132215	0.06459345	0.06409307	0.07527789	0.05930889	0.06979420	0.05049111	0.06160721	0.05712240	0.05457131	0.05741547	0.03714437	0.04881282	0.05121996	0.07526858	0.04772924	0.05377832	0.03514886	0.05915855	0.06012747	0.07138030	0.08466656	0.07000789	0.07743035	0.05689957	0.07207007	0.07559999	0.05864090	0.07371437	0.06717719	0.07252963	0.07434079	0.06270287
Nisga'a	0.15154861	0.18923821	0.26099366	0.19284816	0.23211534	0.20371137	0.20093872	0.26880795	0.20637240	0.20163026	0.10867659	0.10903853	0.10432238	0.11851704	0.09910370	0.09767975	0.10285631	0.11244299	0.10972849	0.11984644	0.10248729	0.11455781	0.09086008	0.10632283	0.09135039	0.08929536	0.09242511	0.06359645	0.08293282	0.08429688	0.11269656	0.07972937	0.08402097	0.06327916	0.07892728	0.07972366	0.09185777	0.10796383	0.08942210	0.09809943	0.07646677	0.09109073	0.09566275	0.07756302	0.09007917	0.08690725	0.08705835	0.08915604	0.08227320
Haida	0.10226007	0.14152841	0.20568988	0.13694221	0.18003848	0.15139244	0.15376725	0.20597580	0.14872968	0.14972144	0.04998922	0.04909361	0.04552378	0.05929994	0.03856345	0.03822128	0.04207109	0.04281553	0.04313382	0.05493117	0.03944469	0.04995208	0.03267346	0.04185288	0.03771223	0.03618894	0.03919947	0.02526925	0.03134387	0.03349492	0.06039438	0.03235291	0.03937758	0.02262836	0.05347058	0.05436027	0.06654820	0.08081190	0.06564824	0.07271644	0.05200451	0.06741422	0.07126256	0.05476270	0.07070357	0.06270849	0.06936138	0.07111025	0.05854662
Tlingit	0.11944481	0.15819560	0.21812180	0.15478390	0.19469041	0.16826597	0.17031806	0.21896026	0.16641605	0.16658431	0.06806444	0.06701148	0.06349648	0.07776480	0.05610006	0.05490089	0.05981069	0.06202923	0.06177307	0.07358154	0.05769123	0.06830224	0.04825140	0.05989579	0.05321075	0.05081842	0.05383632	0.03111386	0.04504421	0.04680922	0.07305285	0.04331393	0.04964090	0.02836923	0.04973753	0.05089417	0.06202479	0.07496531	0.06041436	0.06755240	0.04829265	0.06181304	0.06555011	0.05135764	0.06408324	0.05777438	0.06322458	0.06466351	0.05378859
Stswecem'c	0.12553700	0.16401570	0.22709565	0.16198356	0.20221863	0.17506427	0.17605316	0.22872948	0.17386910	0.17336504	0.07658465	0.07589405	0.07210246	0.08603126	0.06534491	0.06386589	0.06890499	0.07211345	0.07185998	0.08377286	0.06703731	0.07801279	0.05762013	0.06953046	0.06096160	0.05871192	0.06167965	0.03843934	0.05287702	0.05459378	0.08163979	0.05133422	0.05729009	0.03637397	0.05711396	0.05848722	0.06977789	0.08364180	0.06782653	0.07561165	0.05504714	0.06942248	0.07355540	0.05799514	0.07168488	0.06574515	0.06999186	0.07185708	0.06074408
Splatsin	0.14330299	0.18062042	0.25013747	0.18218806	0.22208524	0.19411723	0.19233042	0.25588353	0.19501206	0.19211593	0.10197644	0.10278263	0.09812859	0.11154018	0.09381684	0.09072470	0.09720202	0.10461808	0.10297581	0.11366266	0.09681231	0.10843787	0.08441277	0.10008865	0.08387766	0.08129121	0.08519351	0.05099966	0.07510759	0.07563424	0.10487630	0.07054506	0.07471613	0.04942623	0.05787014	0.05938831	0.07015326	0.08540071	0.06765135	0.07524217	0.05562861	0.06803974	0.07297197	0.06037032	0.06832150	0.06464984	0.06595018	0.06777630	0.06096941
Seri	0.18805354	0.22583438	0.31059642	0.23292361	0.27372677	0.24260696	0.23729662	0.33396337	0.24976992	0.24032199	0.14789201	0.15018997	0.14461211	0.15807609	0.14232968	0.14102340	0.14524994	0.15908335	0.15419251	0.16373044	0.14592622	0.15842313	0.13447332	0.15159781	0.13022155	0.12778947	0.13294894	0.10563625	0.12287803	0.12311973	0.15631194	0.12153606	0.12402993	0.10804940	0.12800772	0.12863271	0.14339676	0.16055382	0.13800407	0.14854356	0.12442602	0.14018452	0.14455733	0.12406399	0.13582650	0.13591923	0.13171077	0.13388485	0.13168519
Pima	0.19396875	0.22890226	0.30637418	0.24572143	0.27599449	0.25020833	0.23889412	0.32105770	0.26111974	0.24839902	0.16169488	0.16270875	0.15745683	0.17339410	0.15041168	0.15712680	0.15404359	0.17946091	0.17222272	0.17666221	0.15962116	0.17219706	0.14766781	0.16721354	0.14679763	0.14492490	0.14749178	0.11595995	0.13885630	0.13853843	0.16673725	0.13347361	0.13125575	0.12119864	0.13051881	0.13115616	0.14464735	0.15856764	0.13933982	0.14830264	0.12751319	0.14099047	0.14551482	0.12431589	0.13306665	0.13659043	0.12675607	0.12896767	0.13343639
Maya	0.15968616	0.19504968	0.26087776	0.20119564	0.23552381	0.21041694	0.20560976	0.26789712	0.21426286	0.20861773	0.12264013	0.12296966	0.11835467	0.13261573	0.11232066	0.11343373	0.11565819	0.12832631	0.12588772	0.13438219	0.11771408	0.12928037	0.10620487	0.12276099	0.10651412	0.10419529	0.10732438	0.07729045	0.09815300	0.09897185	0.12548480	0.09356733	0.09544410	0.07729351	0.08891635	0.08983810	0.10150015	0.11540868	0.09840005	0.10722187	0.08616844	0.09945452	0.10362941	0.08739939	0.09785721	0.09503380	0.09427114	0.09644874	0.09164072
Colombian	0.18636508	0.22171945	0.30041754	0.23274829	0.26763760	0.23937437	0.23248312	0.31712554	0.24828666	0.23784831	0.15295909	0.15426022	0.14931062	0.16334284	0.14443421	0.14576716	0.14805088	0.16726768	0.16115216	0.16786985	0.15045921	0.16277237	0.13800507	0.15679947	0.13566267	0.13372060	0.13709554	0.10597987	0.12785657	0.12759551	0.15752820	0.12304075	0.12416499	0.10888899	0.12045987	0.12059628	0.13492999	0.14989695	0.12997716	0.13871760	0.11741006	0.13161487	0.13561208	0.11626516	0.12553716	0.12670203	0.12084216	0.12313676	0.12320401
Karitiana	0.22385715	0.25804074	0.34674883	0.28634181	0.31145628	0.28569472	0.26702840	0.37060921	0.30490254	0.28341968	0.19561702	0.19758202	0.19170747	0.20971955	0.18208541	0.19653681	0.18594723	0.22694940	0.21552208	0.21347565	0.19564099	0.20943595	0.18525435	0.20816827	0.18354567	0.18176877	0.18390538	0.15487999	0.17620910	0.17538991	0.20425532	0.17034310	0.16310941	0.16523731	0.17786575	0.17631604	0.19182062	0.20490416	0.18417806	0.19255250	0.17267038	0.18518426	0.18938959	0.16336289	0.17008159	0.18197006	0.15973849	0.16257048	0.18006514
Surui	0.23103154	0.26564969	0.35636765	0.29215373	0.31866007	0.29142630	0.27520336	0.38688374	0.31265682	0.28928717	0.20205953	0.20352275	0.19818172	0.21502784	0.19070408	0.20284934	0.19441217	0.23523489	0.22109394	0.21926543	0.20235864	0.21576404	0.19217904	0.21475797	0.18889197	0.18712547	0.19038013	0.16269975	0.18290125	0.18159031	0.21193473	0.17775819	0.17199517	0.17326989	0.18841291	0.18688686	0.20350117	0.21751028	0.19537002	0.20404438	0.18300795	0.19673357	0.20066448	0.17314384	0.18012201	0.19304642	0.17101082	0.17370918	0.19097128
African-American_(ASW)	0.01285328	0.00958466	0.07034439	0.00899447	0.03990827	0.00824208	0.00904244	0.08109183	0.01037917	0.01212665	0.08002374	0.09253881	0.07866049	0.06275625	0.09775395	0.09399084	0.09476375	0.09523732	0.09717126	0.10407375	0.09686765	0.10499252	0.09722624	0.10145691	0.07755883	0.08388120	0.08521108	0.09328798	0.08716400	0.08157630	0.11201733	0.09031831	0.09123866	0.09257355	0.12627387	0.12487079	0.13408664	0.14296709	0.13398465	0.13724793	0.12591968	0.13587203	0.13853949	0.13102072	0.14017525	0.13289097	0.14238067	0.14278678	0.13150184
Mexican-American_(MXL)	0.09466800	0.13196517	0.18290039	0.12619767	0.16255614	0.13896407	0.14370532	0.18466951	0.13639404	0.13712759	0.04165512	0.04045364	0.03723228	0.04969983	0.03245540	0.03156950	0.03357129	0.03333087	0.03422633	0.04382827	0.03236873	0.04005205	0.02855249	0.03511693	0.03306284	0.03187644	0.03418521	0.02447726	0.02800843	0.02990059	0.05411584	0.02916623	0.03607458	0.02181144	0.05329295	0.05404742	0.06545515	0.07686178	0.06427467	0.07062159	0.05199077	0.06612918	0.06900422	0.05490333	0.06935829	0.06118395	0.06966077	0.07096413	0.05803521
[truncated: 22 more columns]
